# Supplementary material for: A Retrospective, Comparative Cohort Analysis of the Utilization of Voriconazole-Containing Regimens Versus Itraconazole in the Treatment of Blastomycosis
Source: J Fungi (Basel). 2026 Apr 14;12(4):279. doi: 10.3390/jof12040279 (PMC13117282; doi:10.3390/jof12040279)
Supplement: Supplementary file 1 [file jof-12-00279-s001.zip]

Archive with 1 entries (1 files):
- jof-4233196-supplementary.pdf
